# Supplementary material for: Influence of crop rotation, tillage and fertilization on chemical and spectroscopic characteristics of humic acids
Source: PLoS One. 2019 Jun 27;14(6):e0219099. doi: 10.1371/journal.pone.0219099 (PMC6597113; doi:10.1371/journal.pone.0219099)
Supplement: S1 Dataset — (XLSX) [file pone.0219099.s001.xlsx]

## Sheet: Data set
Tillage	Fertilization	Depth	Year	N	C	H	S	O	CN	HC	OC	OH	HIX	E4E6	U	C	Flu (A)	Flu (B)	Yield	(2920+2850)/1620	(2920+2850)/1720					C	dev st	err st	H	dev st	err st	N	dev st	err st	S	dev st	err st	O	dev st	err st	Yield	dev. St.	err st
NT	No	a	A	4.73	56.99	4.89	0	33.39	14.0567	1.02965	0.439419	0.426764	44.6	6.22	8.5	7.4	112	108	0.49	1.25	1.5				0-30	56.8208	0.818885	0.236672	5.01	0.146722	0.0424051	4.74667	0.288927	0.0835049	1.95917	1.34063	0.387466	31.4633	1.64053	0.474141	0.459167	0.0803669	0.0232274	2.29583	0.116137
NT	No	b	A	5.49	59.21	5.7	2	27.6	12.5826	1.15521	0.349603	0.302632	43.5	5.76	7.3	6.6	96	83	0.4018	1.33	1.54				30-60	57.7542	1.37966	0.398746	5.16833	0.375689	0.108581	4.6575	0.529994	0.153177	1.2125	0.789938	0.228306	31.2075	1.90297	0.549993	0.270844	0.116256	0.0335999	1.35422	0.168
NT	No	c	A	5.21	60.07	5.76	0	28.96	13.4514	1.15066	0.361578	0.314236	118.39	6.47	7.6	4.3	150	146	0.0520755	1.29	1.43				60-90	57.4442	2.28851	0.661419	5.2525	0.270458	0.0781672	4.77	0.438924	0.126857	2.3375	2.1707	0.627371	30.1958	2.22587	0.643315	0.0602977	0.0510923	0.0147666	0.301489	0.0738328
NT	Yes	a	A	5.04	55.72	5.01	0.7	33.53	12.8981	1.07897	0.451319	0.418288	70.17	6.52	9	5.3	103	90	0.56	1.24	1.51
NT	Yes	b	A	5.41	59.76	5.95	0	28.88	12.8872	1.19478	0.36245	0.303361	89.21	6.54	7.8	3.8	115	110	0.1386	1.27	1.5				NT	57.6092	1.67809	0.484997	5.3125	0.370433	0.107062	4.98583	0.373691	0.108003	2.1225	2.27205	0.656661	29.97	2.50763	0.724749	0.248209	0.206903	0.0597985	1.24104	0.298992
NT	Yes	c	A	4.72	57.21	4.95	7.9	25.22	14.1409	1.03828	0.330624	0.318434	124.15	6.7	7.8	4.8	161	160	0.0413333	1.27	1.49				MT	56.51	1.10908	0.320543	5.0275	0.218513	0.0631539	4.68417	0.339584	0.0981457	2.11667	1.00425	0.290245	31.6617	0.984737	0.284606	0.236675	0.184392	0.0532925	1.18337	0.266462
MT	No	a	A	4.65	56.44	4.8	2	32.11	14.1606	1.02055	0.426692	0.418099	44.26	5.85	8.9	4.4	109.5	101	0.4	1.26	1.47				CT	57.9	1.75659	0.507684	5.09083	0.187251	0.0541187	4.50417	0.424873	0.122796	1.27	1.07358	0.310284	31.235	1.81677	0.525079	0.305425	0.172301	0.049798	1.52712	0.24899
MT	No	b	A	4.51	56.25	4.76	2.1	32.38	14.551	1.01547	0.431733	0.425158	58.38	6.25	8.6	7.6	107	100	0.346667	1.42	1.66
MT	No	c	A	4.92	55.63	4.81	2.2	32.44	13.1914	1.03757	0.437354	0.421518	60.26	6.82	8	4.9	158	151	0.056	1.31	1.51
MT	Yes	a	A	5.19	56.33	5.09	2.2	31.19	12.6625	1.08432	0.415276	0.382981	35.9	6.08	8.1	6.7	88	75	0.33	1.38	1.65				Yes	57.0106	1.63357	0.385275	5.18611	0.255046	0.0601525	4.87278	0.231588	0.0546198	2.13778	1.97452	0.46569	30.7928	2.24682	0.529911	0.266159	0.204029	0.04812	1.3308	0.2406
MT	Yes	b	A	4.86	55.36	4.98	1.2	33.6	13.2894	1.07948	0.455202	0.421687	57.14	6.67	8.1	4.5	118	100	0.326667	1.36	1.54				No	57.6689	1.57334	0.371071	5.10111	0.324217	0.0764662	4.57667	0.515124	0.121492	1.535	0.993569	0.234332	31.1183	1.67941	0.396086	0.260713	0.170822	0.0402881	1.30357	0.20144
MT	Yes	c	A	4.66	56.29	5.39	1.4	32.26	14.0926	1.14905	0.429828	0.374072	68.79	6.8	5	7.1	166	153	0.0221	1.21	1.5
CT	No	a	A	4.82	57.08	4.88	0	33.22	13.816	1.02593	0.436493	0.425461	58.33	5.79	9	6.1	93	82	0.48	1.31	1.67
CT	No	b	A	3.88	57.55	5.31	0	33.26	17.3046	1.10721	0.433449	0.391478	66.29	5.65	6.5	6.6	102	108	0.3044	1.27	1.46				2015	57.4233	1.86315	0.439422	5.155	0.361065	0.0851567	4.8	0.460077	0.108509	1.41667	1.87185	0.441474	31.205	2.55156	0.601783	0.287241	0.192576	0.0454188	1.43621	0.227094
CT	No	c	A	3.64	59.31	5.39	2.1	29.56	19.0096	1.09054	0.373799	0.342764	69.61	6.04	7.3	6.3	157	155	0.0609	1.32	1.49				2016	57.2561	1.37377	0.324003	5.13222	0.208201	0.049104	4.64944	0.376477	0.0887918	2.25611	1.09608	0.258511	30.7061	1.13248	0.267095	0.239631	0.180383	0.0425432	1.19816	0.212716
CT	Yes	a	A	4.88	55.87	4.93	1.7	32.62	13.3569	1.05889	0.437892	0.41354	54.25	6.52	8.9	5.5	105	100	0.59	1.34	1.58
CT	Yes	b	A	4.9	56.54	4.89	0	33.67	13.4619	1.03785	0.446631	0.430343	57.35	6.29	7.5	7.1	106	99	0.426667	1.42	1.64
CT	Yes	c	A	4.89	62.01	5.3	0	27.8	14.7945	1.02564	0.336236	0.32783	164.46	5.69	7.1	7.1	129	135	0.143133	1.28	1.45
NT	No	a	B	4.23	57.59	4.85	3.45	29.88	15.8838	1.01059	0.38913	0.385052	323.05	5.75	6.5	5.2	127	136	0.353333	1.99	2.15
NT	No	b	B	4.52	58.29	5.04	1.42	30.73	15.0454	1.03757	0.395394	0.381076	263.77	6.06	6.1	7.8	135	140	0.18	1.71	1.88
NT	No	c	B	5.29	54.09	5.49	1.79	33.34	11.9291	1.21797	0.462285	0.379554	137.37	7.07	4.2	7.6	197	176	0.025	1.59	1.89					(2920+2850)/1620	dev st	err st	(2920+2850)/1720	dev st	err st
NT	Yes	a	B	5.09	56.79	5.25	4.44	28.43	13.0167	1.10935	0.375462	0.338452	137.07	6.36	6.1	5.1	120	110	0.533333	2.01	2.16				0-30	1.63583	0.357706	0.103383	1.8575	0.313662	0.0906539
NT	Yes	b	B	5.13	57.92	5.43	1.86	29.66	13.1722	1.125	0.384064	0.34139	104.29	6.46	6.7	7.7	136	116	0.166667	1.88	2.04				30-60	1.62667	0.307197	0.0887851	1.81417	0.28462	0.08226
NT	Yes	c	B	4.97	57.67	5.43	1.91	30.02	13.5376	1.12988	0.390411	0.345534	82.2	6.78	6.5	7.2	172	153	0.0363636	1.89	2.06				60-90	1.56833	0.326631	0.0944021	1.77	0.320539	0.0926414
MT	No	a	B	4.4	58.06	5.03	1.6	30.91	15.3947	1.03961	0.399285	0.384071	110	5.94	3.9	5.1	135	132	0.4	1.91	2.12
MT	No	b	B	3.93	58.96	4.76	1.29	31.06	17.503	0.968792	0.395098	0.407826	240.23	5.85	6	4.7	138	145	0.373333	1.99	2.13				NT	1.56	0.318319	0.0919998	1.7625	0.292268	0.0844705
MT	No	c	B	5.17	55.94	5.33	2.68	30.88	12.6235	1.14337	0.414015	0.362101	295.7	7.8	7.5	5	196	155	0.036	1.78	1.95				MT	1.61583	0.318732	0.0921191	1.82583	0.295464	0.0853944
MT	Yes	a	B	4.67	56.33	5.01	1.82	32.17	14.0724	1.06728	0.428324	0.401322	105.23	6.2	7.6	4.9	131	141	0.493333	2.02	2.21				CT	1.655	0.352201	0.101792	1.85333	0.32994	0.0953585
MT	Yes	b	B	4.6	57.36	5.23	1.91	30.9	14.5478	1.09414	0.404027	0.369264	151.94	6.84	5.4	5.3	177	166	0.052	1.98	2.16
MT	Yes	c	B	4.65	55.17	5.14	5	30.04	13.8419	1.118	0.408374	0.365272	175.25	6.19	6	7.6	190	186	0.004	1.77	2.01
CT	No	a	B	4.45	58.3	5.2	2.33	29.72	15.2846	1.07033	0.382333	0.357212	87.81	5.88	6	7.8	115	107	0.433333	2	2.18				Yes	1.61833	0.32819	0.0774034	1.82278	0.299329	0.0705964
CT	No	b	B	4.09	59.21	4.85	1.26	30.59	16.8896	0.982942	0.387477	0.394201	394.58	5.53	8	7.2	130	129	0.233333	2.01	2.19				No	1.60222	0.327011	0.0771251	1.805	0.309026	0.0728835
CT	No	c	B	4.45	59.07	4.97	1.41	30.1	15.4865	1.00965	0.382174	0.378521	67.54	5.76	7.5	6.4	156	173	0.0666667	2.1	2.27
CT	Yes	a	B	4.81	56.35	5.18	3.27	30.39	13.6677	1.10311	0.404481	0.366675	84.68	6.35	6.1	4	117	115	0.446667	1.92	2.09
CT	Yes	b	B	4.57	56.64	5.12	1.51	32.16	14.4595	1.08475	0.425847	0.392578	174.13	6.37	7	5.1	120	112	0.3	1.88	2.03				2015	1.30722	0.0593896	0.014007	1.53278	0.0756	0.0178302
CT	Yes	c	B	4.67	56.87	5.07	1.66	31.73	14.2074	1.06981	0.418454	0.391149	103.78	5.88	5.9	5.4	156	153	0.18	2.01	2.19				2016	1.91333	0.129479	0.0305374	2.095	0.110467	0.0260535
Depth	CN	HC	OC	OH	HIX	E4/E6	U	Ash	Flu (A)	Flu (B)
0-30 cm
average	14.0226	1.05822	0.415509	0.39316	96.2792	6.12167	7.38333	5.625	112.958	108.083
SD	1.03132	0.0328386	0.0249905	0.0288359	77.7374	0.279149	1.64473	1.15925	14.3819	20.6814
SE	0.298071	0.00949094	0.00722269	0.00833406	22.4675	0.0806789	0.475357	0.335044	4.15662	5.97728
30-60 cm
average	14.6412	1.0736	0.405915	0.380083	141.734	6.18917	7.08333	6.16667	123.333	117.333
SD	1.73839	0.0679948	0.0330536	0.0437385	108.881	0.419837	0.971253	1.40799	21.9807	23.4921
SE	0.502423	0.0196517	0.00955307	0.0126412	31.4686	0.12134	0.280709	0.406932	6.35281	6.78962
60-90 cm
average	14.1922	1.09837	0.395428	0.360082	122.292	6.5	6.7	6.14167	165.667	158
SD	1.7823	0.0635	0.0404205	0.0317282	66.9686	0.61956	1.19924	1.20186	20.1509	13.987
SE	0.515115	0.0183526	0.0116822	0.00917001	19.3551	0.179064	0.346602	0.347359	5.82397	4.04249
Tillage	CN	HC	OC	OH	HIX	E4/E6	U	Ash	Flu (A)	Flu (B)
NT
average	13.5501	1.10649	0.390978	0.354565	128.148	6.39083	7.00833	6.06667	135.333	127.333
SD	1.09349	0.0678937	0.0409176	0.042954	84.4014	0.393873	1.28024	1.46184	29.9646	28.8265
SE	0.316037	0.0196225	0.0118259	0.0124145	24.3935	0.113836	0.370012	0.422496	8.6603	8.33137
MT
average	14.1609	1.06814	0.420434	0.394448	116.923	6.44083	6.925	5.65	142.792	133.75
SD	1.32857	0.0542855	0.0175397	0.0241011	83.3133	0.569569	1.60404	1.22734	34.6787	32.8554
SE	0.38398	0.0156895	0.00506928	0.00696563	24.079	0.164615	0.463596	0.354723	10.0227	9.49578
CT
average	15.1449	1.05555	0.405439	0.384313	115.234	5.97917	7.23333	6.21667	123.833	122.333
SD	1.76401	0.0392011	0.0334033	0.0315162	96.673	0.327566	1.0369	1.06927	22.3071	27.0533
SE	0.50983	0.0113298	0.00965414	0.00910872	27.9402	0.0946721	0.299681	0.309037	6.44713	7.81886
Fertilization	CN	HC	OC	OH	HIX	E4/E6	U	Ash	Flu (A)	Flu (B)
no
average	14.898	1.06187	0.405406	0.383207	137.982	6.13833	7.07778	6.16667	134.083	129.278
SD	1.91099	0.0680268	0.030986	0.0367609	112.422	0.57793	1.45746	1.24334	30.74	28.7173
SE	0.450705	0.016044	0.00730802	0.00867002	26.5146	0.136304	0.34374	0.293239	7.25	6.77295
si
average	13.6726	1.09159	0.405828	0.372343	102.222	6.40222	7.03333	5.78889	133.889	126.333
SD	0.629693	0.0422203	0.036748	0.0374864	43.6086	0.315381	1.15402	1.26393	29.4097	30.4418
SE	0.148513	0.00995762	0.00866698	0.00884114	10.285	0.0743824	0.272175	0.298096	6.93624	7.17968
Year	CN	HC	OC	OH	HIX	E4/E6	U	Ash	Flu (A)	Flu (B)
2015
average	14.0949	1.07667	0.408643	0.381036	71.3911	6.25889	7.83333	5.89444	120.861	114.222
SD	1.63228	0.0548465	0.0428267	0.0488517	33.1294	0.394371	1.0082	1.21726	25.7966	27.9738
SE	0.384971	0.0129355	0.0101006	0.0115216	7.81353	0.0930119	0.237783	0.287091	6.08411	6.5976
2016
average	14.4757	1.07679	0.402591	0.374514	168.812	6.28167	6.27778	6.06111	147.111	141.389
SD	1.4499	0.0622065	0.0213803	0.0202502	95.3693	0.560832	1.07679	1.31245	27.9219	24.1396
SE	0.341957	0.0146714	0.00504253	0.00477598	22.4928	0.132272	0.25396	0.309539	6.58536	5.69331

## Sheet: NMR
Parameter		NT 0-30 (2015)		Average	SD	SE	NT 30-60 (2015)			Average	SD	SE			Alkyl/O alkyl
Alkyl C	23.7	24	24.3	24	0.3	0.17321	29.2	28.3	27.4	28.3	0.9	0.51963		NT 0-30 2015	1.26738	1.31148	1.25258	1.27714	0.0306391	0.01769
Metoxyl C	12.7	12.3	14	13	0.888819	0.513175	13.4	12.8	11.9	12.7	0.754983	0.435903
O alkyl	18.7	18.3	19.4	18.8	0.556776	0.321464	17.5	17.1	16.7	17.1	0.4	0.230947
Aromatic C	23.3	24	24.7	24	0.7	0.404157	22.8	23.5	24.2	23.5	0.7	0.404157		NT 30-60 2015	1.66857	1.65497	1.64072	1.65475	0.0139277	0.0080414
Quaternary aromatic C	5.5	5.5	5.2	5.4	0.173205	0.100003	5.3	4.6	5.1	5	0.360555	0.208173
Carboxyl C, amide C	14.2	15.3	14.6	14.7	0.556776	0.321464	13.7	12.9	13.6	13.4	0.43589	0.251669
Parameter		NT 60-90 (2015)		Average	SD	SE	CTF 0-30 (2015)			Average	SD	SE		NT 60-90 2015	1.7561	1.74843	1.61446	1.70633	0.079654	0.0459896
Alkyl C	28.8	27.8	26.8	27.8	1	0.577367	29.7	28.9	28.4	29	0.655744	0.378605
Metoxyl C	12.3	11.3	11.5	11.7	0.52915	0.305514	13.8	14.2	13.1	13.7	0.556776	0.321464
O alkyl	16.4	15.9	16.6	16.3	0.360555	0.208173	17.7	17.1	17.7	17.5	0.34641	0.200006
Aromatic C	27.4	27.9	26.3	27.2	0.818535	0.472595	22.5	21.7	22.7	22.3	0.52915	0.305514		CTF 0-30 2015	1.67797	1.69006	1.60452	1.65751	0.0462916	0.0267272
Quaternary aromatic C	4.5	5.2	5	4.9	0.360555	0.208173	5.5	4.7	5.1	5.1	0.4	0.230947
Carboxyl C, amide C	12.8	11.5	11.7	12	0.7	0.404157	12.4	12.9	11.9	12.4	0.5	0.288684
Parameter		CT 0-30 (2015)		Average	SD	SE	MT 30-60 (2015)			Average	SD	SE		CT 0-30 2015	1.52486	1.48352	1.42553	1.47797	0.0498967	0.0288087
Alkyl C	27.6	27	26.8	27.1	0.416333	0.240377	27.05	26.55	26.8	26.8	0.25	0.144342
Metoxyl C	12.8	13.2	13.8	13.3	0.503322	0.290602	12.2	12.3	13.2	12.6	0.550757	0.317989
O alkyl	18.1	18.2	18.8	18.4	0.378594	0.218588	17.7	17.4	17.6	17.6	0.152753	0.0881943
Aromatic C	23.5	24.3	23.8	23.9	0.404145	0.23334	24.1	24	24.3	24.1	0.152753	0.0881943		MT 30-60 2015	1.52825	1.52586	1.52273	1.52561	0.0027691	0.00159878
Quaternary aromatic C	4.6	5.3	5	5	0.351188	0.202765	5.1	4.7	5	4.9	0.208167	0.120189
Carboxyl C, amide C	12.8	12.1	12	12.3	0.43589	0.251669	13.5	13.9	14.7	14	0.61101	0.352777
Parameter		MT 30-60 (2016)		Average	SD	SE	CT 30-60 (2016)			Average	SD	SE		MT 30-60 2016	1.49068	1.46914	1.42515	1.46166	0.0334009	0.0192846
Alkyl C	24	23.8	23.8	23.9	0.11547	0.0666686	22.6	23.1	23.7	23.1	0.550757	0.317989
Metoxyl C	11.1	11	11.3	11.1	0.152753	0.0881943	11.2	11.3	11.3	11.3	0.057735	0.0333343
O alkyl	16.1	16.2	16.7	16.3	0.321455	0.185598	17.7	17.3	17.6	17.5	0.208167	0.120189
Aromatic C	30.2	30.4	30.7	30.4	0.251661	0.145301	30.1	30.9	30.4	30.5	0.404145	0.23334		CT 30-60 2016	1.27684	1.33526	1.34659	1.31956	0.0374332	0.0216127
Quaternary aromatic C	4.5	5.3	5	4.9	0.404145	0.23334	5.9	6.1	5.3	5.8	0.416333	0.240377
Carboxyl C, amide C	14.2	13.2	13	13.5	0.64291	0.371195	11.8	11.9	11.9	11.9	0.057735	0.0333343
Parameter		NT 30-60 (2016)		Average	SD	SE								NT 30-60 2016	1.45556	1.5	1.46448	1.47335	0.0235109	0.0135744
Alkyl C	26.2	27	26.8	26.7	0.416333	0.240377
Metoxyl C	12.1	12	12.7	12.3	0.378594	0.218588
O alkyl	18	18	18.3	18.1	0.173205	0.100003
Aromatic C	25.5	26	26.1	25.9	0.321455	0.185598
Quaternary aromatic C	4.4	4.9	4.9	4.7	0.288675	0.166672
Carboxyl C, amide C	12.1	12.5	12.4	12.3	0.208167	0.120189
